# Supplementary material for: Constitutive Descriptions and Restoration Mechanisms of a Fe-17Cr Alloy during Deformation at Temperatures of 700–1000 °C
Source: Materials (Basel). 2021 Sep 3;14(17):5022. doi: 10.3390/ma14175022 (PMC8434333; doi:10.3390/ma14175022)
Supplement: Supplementary file 1 [file materials-14-05022-s001.zip]

Archive with 1 entries (1 files):
- materials-1312332-SI.pdf
